# Supplementary material for: Genome-wide insights on gastrointestinal nematode resistance in autochthonous Tunisian sheep
Source: Sci Rep. 2021 Apr 29;11:9250. doi: 10.1038/s41598-021-88501-3 (PMC8085236; doi:10.1038/s41598-021-88501-3)
Supplement: Supplementary file 1 — Supplementary Information. [file 41598_2021_88501_MOESM1_ESM.odt]

Supplementary Information


Genome-wide insights on gastrointestinal nematode resistance in autochthonous Tunisian sheep

Ahbara AM1,2, Rouatbi M3, Gharbi, M3, Rekik M1, Haile A1, Rischkowsky B1, Mwacharo JM1,4,5*

1Small Ruminant Genomics, International Centre for Agricultural Research in the Dry Areas (ICARDA), Addis Ababa, Ethiopia
2Department of Zoology, Faculty of Sciences, Misurata University, Misurata, Libya
3Laboratory of Infectious Animal Diseases, Zoonosis and Sanitary Regulation, University of Manouba, and Institution of Agricultural Research and Higher Education, National School of Veterinary Medicine of Sidi Thabet, Tunisia.
4Animal and Veterinary Sciences, Scotland’s Rural College (SRUC) and Centre for Tropical Livestock Genetics and Health (CTLGH), The Roslin Institute, Midlothian, United Kingdom

*Communicating author: j.mwacharo@cgiar.org


Supplementary Table S1. Enriched functional term clusters and their enrichment scores following DAVID analysis for genes identified to be associated with resistance to internal parasite in Tunisian sheep.

Supplementary Table S1. Enriched functional term clusters and their enrichment scores following DAVID analysis for genes identified to be associated with resistance to internal parasite in Tunisian sheep.
No.
Term
Function
No. of genes
P-value
Genes
1
ssc04060
Cytokine-cytokine receptor interaction
19
0.00007
IL10, CXCL9, IL25, TNFRSF12A, IL15, IFNGR1, IL1R2, IL5RA, PPBP, CXCL13, CXCL10, CXCL11, IL18RAP, IFNG, CLCF1, IL2RB, RELT, IL18R1, IL17A
2
GO:0006954
Inflammatory response
18
0.00008
IL10, CXCL9, IL25, PPBP, CXCL13, LTB4R, TLR1, CXCL10, HRH1, CXCL11, KIT, MAPKAPK2, C3AR1, TLR10, IL17F, TLR6, RELT, IL17A
3
ssc05321
Inflammatory bowel disease (IBD)
10
0.00012
SMAD2, IL10, IL18RAP, SMAD3, IFNG, IFNGR1, IL17F, NFKB1, IL18R1, IL17A
4
GO:0004089
carbonate dehydratase activity
6
0.00014
CA12, CA1, CA3, CA4, CA7, CA14
5
IPR023561
Carbonic anhydrase, alpha-class
6
0.00021
CA12, CA1, CA3, CA4, CA7, CA14
6
IPR002957
Keratin, type I
8
0.00026
K38, KRT15, KRT35, KRT34, K33, V15, KRT32, KRT9
7
PIRSF001191
matrix metalloproteinase, stromelysin type
6
0.00030
MMP12, MMP27, MMP1, MMP3, MMP8, MMP20
8
oas00910
Nitrogen metabolism
6
0.00032
CA12, CA1, CA3, CA4, CA7, CA14
9
IPR001148
Alpha carbonic anhydrase
6
0.00033
CA12, CA1, CA3, CA4, CA7, CA14
10
GO:0030496
midbody
14
0.00033
SDCCAG3, PLK1, HEPACAM2, GNAI3, ANXA11, IQGAP1, VPS37B, HSP90B1, PRC1, ZFYVE19, CHMP4B, KIF20A, RAB11FIP4, SPG20
11
GO:0070527
Platelet aggregation
6
0.00039
P2RY12, RAP2B, ITGB3, PLEK, MYH9, VCL
12
SM01057
SM01057
6
0.00048
CA12, CA1, CA3, CA4, CA7, CA14
13
IPR016293
Peptidase M10A, metazoans
6
0.00049
MMP12, MMP27, MMP1, MMP3, MMP8, MMP20
14
GO:0002690
Positive regulation of leukocyte chemotaxis
5
0.00054
CXCL10, CXCL9, CXCL11, PPBP, CXCL13
15
GO:0042742
Defense response to bacterium
9
0.00074
IL10, ANKRD17, TLR1, FCER1G, IFNG, CEBPE, TLR6, CXCL13, HAMP
16
GO:0048535
Lymph node development
5
0.00098
RIPK3, IL15, FADD, CXCL13, NKX2-3
17
GO:0009897
External side of plasma membrane
12
0.00100
CD79B, CXCL10, IL1RL1, CXCL9, ACE, FCER1G, IFNG, ITGB3, KIT, FCER1A, CD34, IL17A
18
IPR001818
Peptidase M10, metallopeptidase
6
0.00176
MMP12, MMP27, MMP1, MMP3, MMP8, MMP20
19
IPR018487
Hemopexin-like repeats
6
0.00229
MMP12, MMP27, MMP1, MMP3, MMP8, MMP20
20
GO:0004715
non-membrane spanning protein tyrosine kinase activity
8
0.00230
WEE1, TEC, SRMS, PEAK1, FES, TXK, DYRK1A, PTK6
21
GO:0008270
zinc ion binding
65
0.00377
ZCCHC10, OTUD7B, TTF2, NR3C1, MMP20, CA1, RNF114, MMP27, CA3, ZMIZ1, ANPEP, TRIM2, CA4, CA7, ARIH2, ZNF385D, RAG2, LMCD1, EARS2, RAG1, ZCCHC24, LIMCH1, APOBEC4, MMP1, USP3, MMP3, MMP8, MMP12, TRAF6, S100A5, TRIM59, MATR3, UTRN, RAPSN, S100A8, PAPPA2, KMT2D, KMT2B, ZDHHC23, DTX2, RNF2, ADAMTS14, ABLIM1, ZDHHC19, MAN2A2, MICAL1, UBR5, ZNF622, PDLIM4, RNF133, TRIM45, CA12, KDM4A, PHC2, ZFHX3, SEC24A, DTNA, NFXL1, PIKFYVE, RNF148, RNF149, AGBL2, NEURL1, RNF182, TRIM38
22
GO:0001656
metanephros development
5
0.00519
APH1A, EYA1, NF1, ITGA8, HOXC11
23
GO:0001578
microtubule bundle formation
6
0.00595
PRC1, MAP2, FES, PLK1, KIF20A, CLASP1
24
IPR006026
Peptidase, metallopeptidase
6
0.00675
MMP12, MMP27, MMP1, MMP3, MMP8, MMP20
25
IPR018338
Carbonic anhydrase, alpha-class, conserved site
4
0.00909
CA12, CA1, CA3, CA7
26
GO:0005794
Golgi apparatus
36
0.01097
TRRAP, GLIS3, GNAI3, HEPACAM2, PCSK5, APH1A, NCSTN, LAPTM4A, DUSP10, CUX1, CAPN2, NAA25, RHO, CTNNA1, ZNF622, CLASP1, FKTN, ENPP7, SLC30A7, PLA2G12A, KCNJ6, SYT1, DDX31, AP1AR, TERF2, EXT2, SLC9A8, KCNS3, ERF, TAF7, FAM20C, KIF20A, ZP3, ATF6, RAPSN, GLYR1
27
oas04330
Notch signaling pathway
7
0.01326
DLL4, APH1A, PSENEN, NCSTN, APH1B, DTX2, MAML3
28
GO:0005882
intermediate filament
8
0.01400
K38, KRT15, KRT35, KRT34, K33, V15, KRT32, KRT9
29
IPR019466
Matrilin, coiled-coil trimerisation domain
3
0.01487
MATN1, MATN3, MATN2
30
GO:0009952
anterior/posterior pattern specification
10
0.01580
VANGL2, CDX2, HOXC5, HOXC4, HOXC9, PCSK5, HOXC8, HOXC11, PBX1, HOXC10
31
GO:0030901
midbrain development
5
0.02137
BARHL1, TAL2, RFX4, WLS, PITX3
32
GO:0006730
one-carbon metabolic process
5
0.02137
CA12, AHCYL2, CA1, CA3, CA7
33
IPR010600
Inter-alpha-trypsin inhibitor heavy chain, C-terminal
3
0.02394
ITIH4, ITIH3, ITIH1
34
IPR003599
Immunoglobulin subtype
26
0.02410
CD83, FLT3, AMIGO1, HEPACAM2, VTCN1, FCAR, MYOM2, PTPRF, CD19, SLAMF7, NCAM1, PTGFRN, VSTM5, CD96, KIRREL2, DCC, FCRL3, FCRL4, UNC5C, GP6, NCR1, LRFN3, NPHS1, LRIT3, CD101, CD244
35
GO:0015193
L-proline transmembrane transporter activity
3
0.02461
SLC36A1, SLC36A2, SLC36A4
36
GO:0032922
circadian regulation of gene expression
7
0.02608
PPP1CB, NOCT, CRY1, DRD2, DRD3, LGR4, CIART
37
GO:0043666
regulation of phosphoprotein phosphatase activity
3
0.02967
PPP6R1, TSC1, HSP90B1
38
GO:0030212
hyaluronan metabolic process
3
0.02967
ITIH4, ITIH3, ITIH1
39
IPR003350
Homeodomain protein CUT
3
0.03469
CUX2, CUX1, SATB2
40
GO:0015180
L-alanine transmembrane transporter activity
3
0.03565
SLC36A1, SLC36A2, SLC36A4
41
GO:0009881
photoreceptor activity
3
0.03565
OPN1SW, RHO, RRH
42
IPR017970
Homeobox, conserved site
12
0.03706
BARHL1, ZFHX3, CUX2, PROP1, CDX2, HOXC5, HOXC4, HOXC9, HOXC8, HOXC11, PBX1, PITX3
43
oas04145
Phagosome
13
0.03778
ATP6V1G1, TFRC, NCF2, STX18, FCAR, DYNC1LI2, PIKFYVE, CLEC7A, MRC1, OLR1, SEC61B, DYNC1I1, ATP6V1F
44
GO:0035861
site of double-strand break
5
0.03806
RNF169, SLF2, RAD51, APLF, NBN
45
GO:0005509
calcium ion binding
36
0.03831
CRB1, USP32, STAB2, EFCAB3, CIB1, ATP2A1, NOL3, MMP20, DLL4, CAPN8, MMP27, CDH1, CAPN2, CHP1, PLA2G12A, S100A2, SYT1, MMP1, ANXA4, MMP3, TBC1D8, ANXA11, MMP8, MMP12, MYL2, MATN1, FAT2, S100A5, FAM20C, CASQ1, CDH16, MEGF8, MATN3, S100A8, MATN2, SLC25A13
46
SM01109
SM01109
3
0.04035
CUX2, CUX1, SATB2
47
GO:0004222
metalloendopeptidase activity
11
0.04054
MMP12, ADAMTS14, MMP27, MMP1, PAPPA, ADAM12, MMP3, PMPCA, MMP8, MMP20, PAPPA2
48
GO:0043565
sequence-specific DNA binding
20
0.04094
BARHL1, NFE2, ZFHX3, ZGPAT, PROP1, ZBTB49, SATB2, CREBL2, NR3C1, ELF2, CUX1, HOXC5, ERF, HSF4, HOXC4, HOXC9, HOXC8, ATF6, PITX3, RAG1
49
GO:0015824
proline transport
3
0.04282
SLC36A1, SLC36A2, SLC36A4
50
GO:0005788
endoplasmic reticulum lumen
5
0.04344
ERLEC1, ERP29, MZB1, TXNDC16, HSP90B1
51
GO:0007368
determination of left/right symmetry
6
0.04401
DAAM2, DNAH5, DAW1, PCSK5, CC2D2A, BICC1
52
GO:0005856
cytoskeleton
10
0.04514
EPB41L4B, TEC, PRC1, EPB41, SNTG1, RIPK2, FRMPD1, HIP1R, PPL, PTPN3
53
IPR001664
Intermediate filament protein
8
0.04597
K38, KRT15, KRT35, KRT34, K33, V15, KRT32, KRT9
54
IPR020479
Homeodomain, metazoa
8
0.04597
BARHL1, CDX2, HOXC5, HOXC4, HOXC9, HOXC8, HOXC11, HOXC10
55
GO:0005737
cytoplasm
123
0.04933
SLC23A2, CRTC3, SLC23A1, STMN3, TTF2, NR3C1, SMC4, PPP1CB, SESN1, SPATA24, NUSAP1, MEIOC, KNTC1, KPNA4, OIP5, TNS3, CD96, USP3, PPP4R3B, CDC25C, FBXO10, HCFC2, ZFP42, PRKCQ, UTRN, BLM, GGNBP2, EPB41, TXK, SPATA2, SPATA5, LIN7C, STRIP2, MAP2, SNTG1, MICAL1, XRRA1, UBR5, IVNS1ABP, EGR1, ZFHX3, TMEM86B, SRMS, KLHL25, PLK1, STYX, IFT122, KLHDC8B, PTK6, PBX1, QKI, NMRAL1, NFKB2, GDF9, GRHPR, QARS, CCDC88C, RNF182, NF1, NDUFAF1, GMEB2, CPQ, TRADD, CDCA7L, C22H10ORF90, STAB2, OTUD7B, TFCP2L1, SMG7, HOXC11, EPB41L4B, CA1, PPP6R1, NTMT1, TRIM2, ARIH2, RIPK2, RIPK4, RHOH, GFRA3, WDR35, ARID1B, DUSP6, MLF1, ARL4C, DDB1, ELF2, PEAK1, IRF5, BCAT1, RCCD1, MAPRE2, PAFAH1B3, KIZ, ITIH4, PCNA, NAA20, SATB2, ZBTB49, ATP1A2, EPS8L1, SH3BP4, FLNC, HNRNPA1, PAIP2, TRIM45, KDM4A, NOP58, EYA1, SMOX, KLHL2, PTPN11, MYO19, WEE1, NLRP12, PSMC6, BRE, PRC1, NEURL1, RHEBL1, PPP1R14D, SNTB2, PTPN3
